# Supplementary material for: Spatial profiling of the mouse colonic immune landscape associated with colitis and sex
Source: Commun Biol. 2024 Nov 29;7:1595. doi: 10.1038/s42003-024-07276-1 (PMC11606951; doi:10.1038/s42003-024-07276-1)
Supplement: Supplementary file 3 — Supplementary Data 1 [file 42003_2024_7276_MOESM3_ESM.xlsx]

## Sheet: Supplementary Data 1
Supplementary Table 1. The number of cell-cell comparisons in each cluster/cluster comparison for all violin plots (all distances and range 0-20 μm) in vehicle- and AOM/DSS-treated samples.
All distances						0-20 μm
Vehicle-treated			AOM/DSS-treated			Vehicle-treated			AOM/DSS-treated
Comparison	n		Comparison	n		Comparison	n		Comparison	n
Cluster 2/Cluster 2	10358		Cluster 2/Cluster 2	825956		Cluster 2/Cluster 2	74		Cluster 2/Cluster 2	786
Cluster 2/Cluster 3	15637		Cluster 2/Cluster 3	325993		Cluster 2/Cluster 3	13		Cluster 2/Cluster 3	143
Cluster 2/Cluster 4	1137		Cluster 2/Cluster 4	6016250		Cluster 2/Cluster 4	1		Cluster 2/Cluster 4	2893
Cluster 2/Cluster 5	12780		Cluster 2/Cluster 5	272282		Cluster 2/Cluster 5	5		Cluster 2/Cluster 5	54
Cluster 2/Cluster 6	5020		Cluster 2/Cluster 6	861406		Cluster 2/Cluster 6	2		Cluster 2/Cluster 6	183
Cluster 2/Cluster 7	85102		Cluster 2/Cluster 7	534686		Cluster 2/Cluster 7	24		Cluster 2/Cluster 7	56
Cluster 2/Cluster 8	4806		Cluster 2/Cluster 8	622021		Cluster 2/Cluster 8	32		Cluster 2/Cluster 8	359
Cluster 3/Cluster 2	15637		Cluster 3/Cluster 2	325993		Cluster 3/Cluster 2	13		Cluster 3/Cluster 2	143
Cluster 3/Cluster 3	24202		Cluster 3/Cluster 3	152082		Cluster 3/Cluster 3	124		Cluster 3/Cluster 3	610
Cluster 3/Cluster 4	2190		Cluster 3/Cluster 4	1778075		Cluster 3/Cluster 5	1		Cluster 3/Cluster 4	243
Cluster 3/Cluster 5	19142		Cluster 3/Cluster 5	131149		Cluster 3/Cluster 6	3		Cluster 3/Cluster 5	25
Cluster 3/Cluster 6	7574		Cluster 3/Cluster 6	321433		Cluster 3/Cluster 7	46		Cluster 3/Cluster 6	88
Cluster 3/Cluster 7	139548		Cluster 3/Cluster 7	267853		Cluster 3/Cluster 8	15		Cluster 3/Cluster 7	26
Cluster 3/Cluster 8	7640		Cluster 3/Cluster 8	182275		Cluster 4/Cluster 2	1		Cluster 3/Cluster 8	113
Cluster 4/Cluster 2	1137		Cluster 4/Cluster 2	6016250		Cluster 4/Cluster 4	12		Cluster 4/Cluster 2	2893
Cluster 4/Cluster 3	2190		Cluster 4/Cluster 3	1778075		Cluster 4/Cluster 7	6		Cluster 4/Cluster 3	243
Cluster 4/Cluster 4	312		Cluster 4/Cluster 4	67640786		Cluster 5/Cluster 2	5		Cluster 4/Cluster 4	76410
Cluster 4/Cluster 5	1414		Cluster 4/Cluster 5	1457281		Cluster 5/Cluster 3	1		Cluster 4/Cluster 5	322
Cluster 4/Cluster 6	550		Cluster 4/Cluster 6	7912007		Cluster 5/Cluster 5	38		Cluster 4/Cluster 6	1733
Cluster 4/Cluster 7	15127		Cluster 4/Cluster 7	2331947		Cluster 5/Cluster 6	2		Cluster 4/Cluster 7	114
Cluster 4/Cluster 8	665		Cluster 4/Cluster 8	6637800		Cluster 5/Cluster 7	6		Cluster 4/Cluster 8	3145
Cluster 5/Cluster 2	12780		Cluster 5/Cluster 2	272282		Cluster 6/Cluster 2	2		Cluster 5/Cluster 2	54
Cluster 5/Cluster 3	19142		Cluster 5/Cluster 3	131149		Cluster 6/Cluster 3	3		Cluster 5/Cluster 3	25
Cluster 5/Cluster 4	1414		Cluster 5/Cluster 4	1457281		Cluster 6/Cluster 5	2		Cluster 5/Cluster 4	322
Cluster 5/Cluster 5	19602		Cluster 5/Cluster 5	127418		Cluster 6/Cluster 6	42		Cluster 5/Cluster 5	194
Cluster 5/Cluster 6	7036		Cluster 5/Cluster 6	341619		Cluster 6/Cluster 7	11		Cluster 5/Cluster 6	54
Cluster 5/Cluster 7	94232		Cluster 5/Cluster 7	250560		Cluster 7/Cluster 2	24		Cluster 5/Cluster 7	15
Cluster 5/Cluster 8	5276		Cluster 5/Cluster 8	119711		Cluster 7/Cluster 3	46		Cluster 5/Cluster 8	38
Cluster 6/Cluster 2	5020		Cluster 6/Cluster 2	861406		Cluster 7/Cluster 4	6		Cluster 6/Cluster 2	183
Cluster 6/Cluster 3	7574		Cluster 6/Cluster 3	321433		Cluster 7/Cluster 5	6		Cluster 6/Cluster 3	88
Cluster 6/Cluster 4	550		Cluster 6/Cluster 4	7912007		Cluster 7/Cluster 6	11		Cluster 6/Cluster 4	1733
Cluster 6/Cluster 5	7036		Cluster 6/Cluster 5	341619		Cluster 7/Cluster 7	1034		Cluster 6/Cluster 5	54
Cluster 6/Cluster 6	2554		Cluster 6/Cluster 6	1815440		Cluster 7/Cluster 8	4		Cluster 6/Cluster 6	4348
Cluster 6/Cluster 7	39342		Cluster 6/Cluster 7	562920		Cluster 8/Cluster 2	32		Cluster 6/Cluster 7	199
Cluster 6/Cluster 8	2082		Cluster 6/Cluster 8	520042		Cluster 8/Cluster 3	15		Cluster 6/Cluster 8	108
Cluster 7/Cluster 2	85102		Cluster 7/Cluster 2	534686		Cluster 8/Cluster 7	4		Cluster 7/Cluster 2	56
Cluster 7/Cluster 3	139548		Cluster 7/Cluster 3	267853		Cluster 8/Cluster 8	120		Cluster 7/Cluster 3	26
Cluster 7/Cluster 4	15127		Cluster 7/Cluster 4	2331947					Cluster 7/Cluster 4	114
Cluster 7/Cluster 5	94232		Cluster 7/Cluster 5	250560					Cluster 7/Cluster 5	15
Cluster 7/Cluster 6	39342		Cluster 7/Cluster 6	562920					Cluster 7/Cluster 6	199
Cluster 7/Cluster 7	898704		Cluster 7/Cluster 7	518754					Cluster 7/Cluster 7	1970
Cluster 7/Cluster 8	34896		Cluster 7/Cluster 8	219173					Cluster 7/Cluster 8	44
Cluster 8/Cluster 2	4806		Cluster 8/Cluster 2	622021					Cluster 8/Cluster 2	359
Cluster 8/Cluster 3	7640		Cluster 8/Cluster 3	182275					Cluster 8/Cluster 3	113
Cluster 8/Cluster 4	665		Cluster 8/Cluster 4	6637800					Cluster 8/Cluster 4	3145
Cluster 8/Cluster 5	5276		Cluster 8/Cluster 5	119711					Cluster 8/Cluster 5	38
Cluster 8/Cluster 6	2082		Cluster 8/Cluster 6	520042					Cluster 8/Cluster 6	108
Cluster 8/Cluster 7	34896		Cluster 8/Cluster 7	219173					Cluster 8/Cluster 7	44
Cluster 8/Cluster 8	5008		Cluster 8/Cluster 8	756244					Cluster 8/Cluster 8	3376
