# Supplementary material for: Spatial profiling of the mouse colonic immune landscape associated with colitis and sex
Source: Commun Biol. 2024 Nov 29;7:1595. doi: 10.1038/s42003-024-07276-1 (PMC11606951; doi:10.1038/s42003-024-07276-1)
Supplement: Supplementary file 4 — Supplementary Data 2 [file 42003_2024_7276_MOESM4_ESM.xlsx]

## Sheet: Supplementary Data 2
Supplementary Table 2. The number of cell-cell comparisons in each cluster/cluster comparison for all violin plots (all distances and range 0-20 μm) when samples were stratified by sex.
All distances												0-20 μm
Vehicle-treated males			AOM/DSS-treated males			Vehicle-treated females			AOM/DSS-treated females			Vehicle-treated males			AOM/DSS-treated males			Vehicle-treated females			AOM/DSS-treated females
Comparison	n		Comparison	n		Comparison	n		Comparison	n		Comparison	n		Comparison	n		Comparison	n		Comparison	n
Cluster 2/Cluster 2	6200		Cluster 2/Cluster 2	243880		Cluster 2/Cluster 2	4158		Cluster 2/Cluster 2	582076		Cluster 2/Cluster 2	42		Cluster 2/Cluster 2	274		Cluster 2/Cluster 2	32		Cluster 2/Cluster 2	512
Cluster 2/Cluster 3	9195		Cluster 2/Cluster 3	80640		Cluster 2/Cluster 3	6442		Cluster 2/Cluster 3	245353		Cluster 2/Cluster 3	5		Cluster 2/Cluster 3	28		Cluster 2/Cluster 3	8		Cluster 2/Cluster 3	115
Cluster 2/Cluster 4	583		Cluster 2/Cluster 4	2799923		Cluster 2/Cluster 4	554		Cluster 2/Cluster 4	3216327		Cluster 2/Cluster 5	3		Cluster 2/Cluster 4	1698		Cluster 2/Cluster 4	1		Cluster 2/Cluster 4	1195
Cluster 2/Cluster 5	10618		Cluster 2/Cluster 5	99580		Cluster 2/Cluster 5	2162		Cluster 2/Cluster 5	172702		Cluster 2/Cluster 6	2		Cluster 2/Cluster 5	21		Cluster 2/Cluster 5	2		Cluster 2/Cluster 5	33
Cluster 2/Cluster 6	3716		Cluster 2/Cluster 6	570651		Cluster 2/Cluster 6	1304		Cluster 2/Cluster 6	290755		Cluster 2/Cluster 7	5		Cluster 2/Cluster 6	97		Cluster 2/Cluster 7	19		Cluster 2/Cluster 6	86
Cluster 2/Cluster 7	45320		Cluster 2/Cluster 7	134788		Cluster 2/Cluster 7	39782		Cluster 2/Cluster 7	399898		Cluster 2/Cluster 8	19		Cluster 2/Cluster 7	13		Cluster 2/Cluster 8	13		Cluster 2/Cluster 7	43
Cluster 2/Cluster 8	1360		Cluster 2/Cluster 8	168309		Cluster 2/Cluster 8	3446		Cluster 2/Cluster 8	453712		Cluster 3/Cluster 2	5		Cluster 2/Cluster 8	99		Cluster 3/Cluster 2	8		Cluster 2/Cluster 8	260
Cluster 3/Cluster 2	9195		Cluster 3/Cluster 2	80640		Cluster 3/Cluster 2	6442		Cluster 3/Cluster 2	245353		Cluster 3/Cluster 3	42		Cluster 3/Cluster 2	28		Cluster 3/Cluster 3	82		Cluster 3/Cluster 2	115
Cluster 3/Cluster 3	13322		Cluster 3/Cluster 3	30048		Cluster 3/Cluster 3	10880		Cluster 3/Cluster 3	122034		Cluster 3/Cluster 5	1		Cluster 3/Cluster 3	110		Cluster 3/Cluster 6	1		Cluster 3/Cluster 3	500
Cluster 3/Cluster 4	895		Cluster 3/Cluster 4	950874		Cluster 3/Cluster 4	1295		Cluster 3/Cluster 4	827201		Cluster 3/Cluster 6	2		Cluster 3/Cluster 4	95		Cluster 3/Cluster 7	30		Cluster 3/Cluster 4	148
Cluster 3/Cluster 5	15686		Cluster 3/Cluster 5	34195		Cluster 3/Cluster 5	3456		Cluster 3/Cluster 5	96954		Cluster 3/Cluster 7	16		Cluster 3/Cluster 5	11		Cluster 3/Cluster 8	11		Cluster 3/Cluster 5	14
Cluster 3/Cluster 6	5428		Cluster 3/Cluster 6	192712		Cluster 3/Cluster 6	2146		Cluster 3/Cluster 6	128721		Cluster 3/Cluster 8	4		Cluster 3/Cluster 6	67		Cluster 4/Cluster 2	1		Cluster 3/Cluster 6	21
Cluster 3/Cluster 7	65803		Cluster 3/Cluster 7	44322		Cluster 3/Cluster 7	73745		Cluster 3/Cluster 7	223531		Cluster 4/Cluster 4	2		Cluster 3/Cluster 7	8		Cluster 4/Cluster 4	10		Cluster 3/Cluster 7	18
Cluster 3/Cluster 8	2217		Cluster 3/Cluster 8	57537		Cluster 3/Cluster 8	5423		Cluster 3/Cluster 8	124738		Cluster 5/Cluster 2	3		Cluster 3/Cluster 8	27		Cluster 4/Cluster 7	6		Cluster 3/Cluster 8	86
Cluster 4/Cluster 2	583		Cluster 4/Cluster 2	2799923		Cluster 4/Cluster 2	554		Cluster 4/Cluster 2	3216327		Cluster 5/Cluster 3	1		Cluster 4/Cluster 2	1698		Cluster 5/Cluster 2	2		Cluster 4/Cluster 2	1195
Cluster 4/Cluster 3	895		Cluster 4/Cluster 3	950874		Cluster 4/Cluster 3	1295		Cluster 4/Cluster 3	827201		Cluster 5/Cluster 5	34		Cluster 4/Cluster 3	95		Cluster 5/Cluster 5	4		Cluster 4/Cluster 3	148
Cluster 4/Cluster 4	76		Cluster 4/Cluster 4	32412736		Cluster 4/Cluster 4	236		Cluster 4/Cluster 4	35228050		Cluster 5/Cluster 7	4		Cluster 4/Cluster 4	46072		Cluster 5/Cluster 6	2		Cluster 4/Cluster 4	30338
Cluster 4/Cluster 5	1134		Cluster 4/Cluster 5	1133024		Cluster 4/Cluster 5	280		Cluster 4/Cluster 5	324257		Cluster 6/Cluster 2	2		Cluster 4/Cluster 5	208		Cluster 5/Cluster 7	2		Cluster 4/Cluster 5	114
Cluster 4/Cluster 6	348		Cluster 4/Cluster 6	6468713		Cluster 4/Cluster 6	202		Cluster 4/Cluster 6	1443294		Cluster 6/Cluster 3	2		Cluster 4/Cluster 6	833		Cluster 6/Cluster 3	1		Cluster 4/Cluster 6	900
Cluster 4/Cluster 7	3930		Cluster 4/Cluster 7	1520870		Cluster 4/Cluster 7	11197		Cluster 4/Cluster 7	811077		Cluster 6/Cluster 6	38		Cluster 4/Cluster 7	56		Cluster 6/Cluster 5	2		Cluster 4/Cluster 7	58
Cluster 4/Cluster 8	310		Cluster 4/Cluster 8	1979831		Cluster 4/Cluster 8	355		Cluster 4/Cluster 8	4657969		Cluster 6/Cluster 7	4		Cluster 4/Cluster 8	933		Cluster 6/Cluster 6	4		Cluster 4/Cluster 8	2212
Cluster 5/Cluster 2	10618		Cluster 5/Cluster 2	99580		Cluster 5/Cluster 2	2162		Cluster 5/Cluster 2	172702		Cluster 7/Cluster 2	5		Cluster 5/Cluster 2	21		Cluster 6/Cluster 7	7		Cluster 5/Cluster 2	33
Cluster 5/Cluster 3	15686		Cluster 5/Cluster 3	34195		Cluster 5/Cluster 3	3456		Cluster 5/Cluster 3	96954		Cluster 7/Cluster 3	16		Cluster 5/Cluster 3	11		Cluster 7/Cluster 2	19		Cluster 5/Cluster 3	14
Cluster 5/Cluster 4	1134		Cluster 5/Cluster 4	1133024		Cluster 5/Cluster 4	280		Cluster 5/Cluster 4	324257		Cluster 7/Cluster 5	4		Cluster 5/Cluster 4	208		Cluster 7/Cluster 3	30		Cluster 5/Cluster 4	114
Cluster 5/Cluster 5	18362		Cluster 5/Cluster 5	42566		Cluster 5/Cluster 5	1240		Cluster 5/Cluster 5	84852		Cluster 7/Cluster 6	4		Cluster 5/Cluster 5	70		Cluster 7/Cluster 4	6		Cluster 5/Cluster 5	124
Cluster 5/Cluster 6	6280		Cluster 5/Cluster 6	245877		Cluster 5/Cluster 6	756		Cluster 5/Cluster 6	95742		Cluster 7/Cluster 7	302		Cluster 5/Cluster 6	42		Cluster 7/Cluster 5	2		Cluster 5/Cluster 6	12
Cluster 5/Cluster 7	75232		Cluster 5/Cluster 7	56927		Cluster 5/Cluster 7	19000		Cluster 5/Cluster 7	193633		Cluster 7/Cluster 8	1		Cluster 5/Cluster 7	8		Cluster 7/Cluster 6	7		Cluster 5/Cluster 7	7
Cluster 5/Cluster 8	3088		Cluster 5/Cluster 8	64603		Cluster 5/Cluster 8	2188		Cluster 5/Cluster 8	55108		Cluster 8/Cluster 2	19		Cluster 5/Cluster 8	14		Cluster 7/Cluster 7	732		Cluster 5/Cluster 8	24
Cluster 6/Cluster 2	3716		Cluster 6/Cluster 2	570651		Cluster 6/Cluster 2	1304		Cluster 6/Cluster 2	290755		Cluster 8/Cluster 3	4		Cluster 6/Cluster 2	97		Cluster 7/Cluster 8	3		Cluster 6/Cluster 2	86
Cluster 6/Cluster 3	5428		Cluster 6/Cluster 3	192712		Cluster 6/Cluster 3	2146		Cluster 6/Cluster 3	128721		Cluster 8/Cluster 7	1		Cluster 6/Cluster 3	67		Cluster 8/Cluster 2	13		Cluster 6/Cluster 3	21
Cluster 6/Cluster 4	348		Cluster 6/Cluster 4	6468713		Cluster 6/Cluster 4	202		Cluster 6/Cluster 4	1443294		Cluster 8/Cluster 8	58		Cluster 6/Cluster 4	833		Cluster 8/Cluster 3	11		Cluster 6/Cluster 4	900
Cluster 6/Cluster 5	6280		Cluster 6/Cluster 5	245877		Cluster 6/Cluster 5	756		Cluster 6/Cluster 5	95742					Cluster 6/Cluster 5	42		Cluster 8/Cluster 7	3		Cluster 6/Cluster 5	12
Cluster 6/Cluster 6	2132		Cluster 6/Cluster 6	1584302		Cluster 6/Cluster 6	422		Cluster 6/Cluster 6	231138					Cluster 6/Cluster 6	3284		Cluster 8/Cluster 8	62		Cluster 6/Cluster 6	1064
Cluster 6/Cluster 7	26696		Cluster 6/Cluster 7	337952		Cluster 6/Cluster 7	12646		Cluster 6/Cluster 7	224968					Cluster 6/Cluster 7	117					Cluster 6/Cluster 7	82
Cluster 6/Cluster 8	824		Cluster 6/Cluster 8	333909		Cluster 6/Cluster 8	1258		Cluster 6/Cluster 8	186133					Cluster 6/Cluster 8	57					Cluster 6/Cluster 8	51
Cluster 7/Cluster 2	45320		Cluster 7/Cluster 2	134788		Cluster 7/Cluster 2	39782		Cluster 7/Cluster 2	399898					Cluster 7/Cluster 2	13					Cluster 7/Cluster 2	43
Cluster 7/Cluster 3	65803		Cluster 7/Cluster 3	44322		Cluster 7/Cluster 3	73745		Cluster 7/Cluster 3	223531					Cluster 7/Cluster 3	8					Cluster 7/Cluster 3	18
Cluster 7/Cluster 4	3930		Cluster 7/Cluster 4	1520870		Cluster 7/Cluster 4	11197		Cluster 7/Cluster 4	811077					Cluster 7/Cluster 4	56					Cluster 7/Cluster 4	58
Cluster 7/Cluster 5	75232		Cluster 7/Cluster 5	56927		Cluster 7/Cluster 5	19000		Cluster 7/Cluster 5	193633					Cluster 7/Cluster 5	8					Cluster 7/Cluster 5	7
Cluster 7/Cluster 6	26696		Cluster 7/Cluster 6	337952		Cluster 7/Cluster 6	12646		Cluster 7/Cluster 6	224968					Cluster 7/Cluster 6	117					Cluster 7/Cluster 6	82
Cluster 7/Cluster 7	327242		Cluster 7/Cluster 7	77072		Cluster 7/Cluster 7	571462		Cluster 7/Cluster 7	441682					Cluster 7/Cluster 7	522					Cluster 7/Cluster 7	1448
Cluster 7/Cluster 8	8399		Cluster 7/Cluster 8	85645		Cluster 7/Cluster 8	26497		Cluster 7/Cluster 8	133528					Cluster 7/Cluster 8	3					Cluster 7/Cluster 8	41
Cluster 8/Cluster 2	1360		Cluster 8/Cluster 2	168309		Cluster 8/Cluster 2	3446		Cluster 8/Cluster 2	453712					Cluster 8/Cluster 2	99					Cluster 8/Cluster 2	260
Cluster 8/Cluster 3	2217		Cluster 8/Cluster 3	57537		Cluster 8/Cluster 3	5423		Cluster 8/Cluster 3	124738					Cluster 8/Cluster 3	27					Cluster 8/Cluster 3	86
Cluster 8/Cluster 4	310		Cluster 8/Cluster 4	1979831		Cluster 8/Cluster 4	355		Cluster 8/Cluster 4	4657969					Cluster 8/Cluster 4	933					Cluster 8/Cluster 4	2212
Cluster 8/Cluster 5	3088		Cluster 8/Cluster 5	64603		Cluster 8/Cluster 5	2188		Cluster 8/Cluster 5	55108					Cluster 8/Cluster 5	14					Cluster 8/Cluster 5	24
Cluster 8/Cluster 6	824		Cluster 8/Cluster 6	333909		Cluster 8/Cluster 6	1258		Cluster 8/Cluster 6	186133					Cluster 8/Cluster 6	57					Cluster 8/Cluster 6	51
Cluster 8/Cluster 7	8399		Cluster 8/Cluster 7	85645		Cluster 8/Cluster 7	26497		Cluster 8/Cluster 7	133528					Cluster 8/Cluster 7	3					Cluster 8/Cluster 7	41
Cluster 8/Cluster 8	1220		Cluster 8/Cluster 8	133528		Cluster 8/Cluster 8	3788		Cluster 8/Cluster 8	622716					Cluster 8/Cluster 8	632					Cluster 8/Cluster 8	2744
