# Supplementary material for: Spatial profiling of the mouse colonic immune landscape associated with colitis and sex
Source: Commun Biol. 2024 Nov 29;7:1595. doi: 10.1038/s42003-024-07276-1 (PMC11606951; doi:10.1038/s42003-024-07276-1)
Supplement: Supplementary file 5 — Supplementary Data 3 [file 42003_2024_7276_MOESM5_ESM.xlsx]

## Sheet: Supplementary Data 3
Supplementary Table 3. COMET parameters.
Primary antibody	Channel	Blocking buffer time (min)	Prim ab incubation time (min)	Sec ab incubation time (min)	Exposure time (ms)	Elution time (min)	Cycle
Ly-6G (E6Z1T)	Cy5	1	8	8	400	4	#2
CD8a (4SM15)	TRITC	1	8	8	750	4	#2
CD3 (polyclonal)	Cy5	-	8	8	300	4	#3
FOXP3 (FJK-16s)	TRITC	-	8	8	600	4	#3
CD86 (E5W6H)	Cy5	1	8	8	400	4	#4
CD11c (D1V9Y)	Cy5	1	8	8	400	4	#5
CD4 (4SM95)	TRITC	1	8	8	600	4	#5
Klrb1c/CD161c (NK1.1) (E6Y9G)	Cy5	1	8	8	400	4	#6
F4/80 (D2S9R)	Cy5	1	8	4	200	2	#7
CD206 (E6T5J)	Cy5	1	8	8	200	-	#8
