# Supplementary material for: Spatial profiling of the mouse colonic immune landscape associated with colitis and sex
Source: Commun Biol. 2024 Nov 29;7:1595. doi: 10.1038/s42003-024-07276-1 (PMC11606951; doi:10.1038/s42003-024-07276-1)
Supplement: Supplementary file 6 — Supplementary Data 4 [file 42003_2024_7276_MOESM6_ESM.xlsx]

## Sheet: Fig_1a
Fig 1a	Profiling of 10 markers in an AOM/DSS-treated colon stained using the COMET platform.
	Sample: 18CW13:9

## Sheet: Fig_1b
Fig 1b	Heatmap generated from unsupervised clustering performed on staining intensities of all cells counted in all samples
		Average intensities
		B72	CD3	CD4	CD8	CD11c	CD206	F480	FOXP3	Klrb1c	Ly.6G
	1	13804.6	11744.8	11451.2	6475.82	11198.7	7295.16	10172.7	11321.6	18322.8	5827.77
	2	22786.2	26381.5	16724.7	7162.93	18683.9	11556.1	18123.5	42431.5	23694.2	9879.51
	3	26560.4	14663	12052.8	8812.8	62385.3	10847.3	16437.8	11323	26490.7	6198.06
	4	22080.3	19217	9980.92	7900.6	19092	12162.7	26290.9	11220.4	23523.8	40481.7
	5	19328	36546.4	12814.8	53200.1	16813.4	8797.81	11811.3	13261.9	23819.3	7314.11
	6	20457.9	16449.2	17629.7	6667.39	15462.7	15606.4	62989	9480.09	19993.7	9464.25
	7	19092.6	12635.4	13324.3	5344.67	10962.2	63707.8	33948.4	11596.2	22998	5085.4
	8	49410.2	22742.5	11116.8	9465.11	29333.8	12513.2	17509.4	13394.6	27518.6	13963
	9	51171.2	53643.6	23028	6534.17	39126	26369.2	38515.3	15924.4	58082.8	8202.12

## Sheet: Fig_1c
Fig 1c	tSNE mapping of clusters 2-9
	See github repository for script

## Sheet: Fig_1d
Fig 1d	The percentage of cells in clusters 1-9 in all samples grouped by treatment. Vehicle-treated: top. AOM/DSS-treated: bottom.
		cluster	sample	treatment	n	percent
		1	155 colon	vehicle	20001	97.9385
		2	155 colon	vehicle	33	0.16159
		3	155 colon	vehicle	35	0.171384
		4	155 colon	vehicle	3	0.01469
		5	155 colon	vehicle	5	0.0244834
		6	155 colon	vehicle	4	0.0195867
		7	155 colon	vehicle	339	1.65997
		8	155 colon	vehicle	2	0.00979336
		1	167 colon	vehicle	30141	97.9176
		2	167 colon	vehicle	12	0.0389838
		3	167 colon	vehicle	51	0.165681
		4	167 colon	vehicle	15	0.0487298
		5	167 colon	vehicle	6	0.0194919
		6	167 colon	vehicle	6	0.0194919
		7	167 colon	vehicle	545	1.77052
		8	167 colon	vehicle	3	0.00974596
		9	167 colon	vehicle	3	0.00974596
		1	17CW49.11	vehicle	60306	99.4246
		2	17CW49.11	vehicle	26	0.0428654
		3	17CW49.11	vehicle	45	0.0741901
		4	17CW49.11	vehicle	8	0.0131893
		5	17CW49.11	vehicle	68	0.112109
		6	17CW49.11	vehicle	16	0.0263787
		7	17CW49.11	vehicle	145	0.239057
		8	17CW49.11	vehicle	35	0.0577034
		9	17CW49.11	vehicle	6	0.00989201
		1	17CW49.9	vehicle	179109	99.4951
		2	17CW49.9	vehicle	75	0.0416625
		3	17CW49.9	vehicle	107	0.0594385
		4	17CW49.9	vehicle	5	0.0027775
		5	17CW49.9	vehicle	118	0.065549
		6	17CW49.9	vehicle	44	0.024442
		7	17CW49.9	vehicle	554	0.307747
		8	17CW49.9	vehicle	6	0.003333
		1	17CW50.1	vehicle	88376	99.2487
		2	17CW50.1	vehicle	55	0.0617665
		3	17CW50.1	vehicle	85	0.0954574
		4	17CW50.1	vehicle	5	0.00561514
		5	17CW50.1	vehicle	35	0.039306
		6	17CW50.1	vehicle	20	0.0224606
		7	17CW50.1	vehicle	401	0.450334
		8	17CW50.1	vehicle	62	0.0696277
		9	17CW50.1	vehicle	6	0.00673817
		1	17CW47.2	AOM/DSS	158927	98.3636
		2	17CW47.2	AOM/DSS	506	0.313175
		3	17CW47.2	AOM/DSS	309	0.191247
		4	17CW47.2	AOM/DSS	488	0.302034
		5	17CW47.2	AOM/DSS	285	0.176393
		6	17CW47.2	AOM/DSS	255	0.157825
		7	17CW47.2	AOM/DSS	646	0.399824
		8	17CW47.2	AOM/DSS	109	0.0674626
		9	17CW47.2	AOM/DSS	46	0.0284705
		1	17CW49.5	AOM/DSS	123062	94.5525
		2	17CW49.5	AOM/DSS	432	0.33192
		3	17CW49.5	AOM/DSS	125	0.0960416
		4	17CW49.5	AOM/DSS	4663	3.58273
		5	17CW49.5	AOM/DSS	185	0.142141
		6	17CW49.5	AOM/DSS	1140	0.875899
		7	17CW49.5	AOM/DSS	261	0.200535
		8	17CW49.5	AOM/DSS	240	0.1844
		9	17CW49.5	AOM/DSS	44	0.0338066
		1	17CW50.3	AOM/DSS	106415	98.7344
		2	17CW50.3	AOM/DSS	56	0.0519582
		3	17CW50.3	AOM/DSS	41	0.0380408
		4	17CW50.3	AOM/DSS	861	0.798857
		5	17CW50.3	AOM/DSS	42	0.0389686
		6	17CW50.3	AOM/DSS	284	0.263502
		7	17CW50.3	AOM/DSS	31	0.0287626
		8	17CW50.3	AOM/DSS	11	0.0102061
		9	17CW50.3	AOM/DSS	38	0.0352573
		1	18CW13.1	AOM/DSS	115219	99.4304
		2	18CW13.1	AOM/DSS	92	0.0793932
		3	18CW13.1	AOM/DSS	62	0.0535041
		4	18CW13.1	AOM/DSS	274	0.236454
		5	18CW13.1	AOM/DSS	8	0.00690375
		6	18CW13.1	AOM/DSS	140	0.120816
		7	18CW13.1	AOM/DSS	70	0.0604078
		8	18CW13.1	AOM/DSS	10	0.00862969
		9	18CW13.1	AOM/DSS	4	0.00345188
		1	18CW13.9	AOM/DSS	97239	96.1202
		2	18CW13.9	AOM/DSS	227	0.224388
		3	18CW13.9	AOM/DSS	93	0.0919299
		4	18CW13.9	AOM/DSS	2999	2.96449
		5	18CW13.9	AOM/DSS	69	0.0682061
		6	18CW13.9	AOM/DSS	166	0.16409
		7	18CW13.9	AOM/DSS	78	0.0771025
		8	18CW13.9	AOM/DSS	275	0.271836
		9	18CW13.9	AOM/DSS	18	0.0177929
		1	18CW17.1	AOM/DSS	120879	99.2406
		2	18CW17.1	AOM/DSS	279	0.229057
		3	18CW17.1	AOM/DSS	107	0.087846
		4	18CW17.1	AOM/DSS	155	0.127254
		5	18CW17.1	AOM/DSS	47	0.0385866
		6	18CW17.1	AOM/DSS	158	0.129717
		7	18CW17.1	AOM/DSS	101	0.0829201
		8	18CW17.1	AOM/DSS	57	0.0467965
		9	18CW17.1	AOM/DSS	21	0.0172408
		1	18CW17.3	AOM/DSS	83240	91.6407
		2	18CW17.3	AOM/DSS	489	0.538351
		3	18CW17.3	AOM/DSS	108	0.1189
		4	18CW17.3	AOM/DSS	5884	6.47782
		5	18CW17.3	AOM/DSS	27	0.0297249
		6	18CW17.3	AOM/DSS	187	0.205872
		7	18CW17.3	AOM/DSS	72	0.0792663
		8	18CW17.3	AOM/DSS	780	0.858719
		9	18CW17.3	AOM/DSS	46	0.0506424
		1	18CW27.5	AOM/DSS	71874	98.8081
		2	18CW27.5	AOM/DSS	28	0.0384927
		3	18CW27.5	AOM/DSS	59	0.0811097
		4	18CW27.5	AOM/DSS	463	0.636505
		5	18CW27.5	AOM/DSS	46	0.0632381
		6	18CW27.5	AOM/DSS	195	0.268074
		7	18CW27.5	AOM/DSS	38	0.0522401
		8	18CW27.5	AOM/DSS	13	0.0178716
		9	18CW27.5	AOM/DSS	25	0.0343685
		1	18CW27.6	AOM/DSS	90305	98.4734
		2	18CW27.6	AOM/DSS	51	0.0556131
		3	18CW27.6	AOM/DSS	31	0.033804
		4	18CW27.6	AOM/DSS	854	0.931247
		5	18CW27.6	AOM/DSS	7	0.00763317
		6	18CW27.6	AOM/DSS	375	0.40892
		7	18CW27.6	AOM/DSS	30	0.0327136
		8	18CW27.6	AOM/DSS	24	0.0261709
		9	18CW27.6	AOM/DSS	28	0.0305327
		1	18CW7.3	AOM/DSS	116081	99.1264
		2	18CW7.3	AOM/DSS	45	0.0384274
		3	18CW7.3	AOM/DSS	14	0.0119552
		4	18CW7.3	AOM/DSS	526	0.449173
		5	18CW7.3	AOM/DSS	32	0.0273261
		6	18CW7.3	AOM/DSS	296	0.252767
		7	18CW7.3	AOM/DSS	71	0.0606299
		8	18CW7.3	AOM/DSS	7	0.00597759
		9	18CW7.3	AOM/DSS	32	0.0273261

## Sheet: Fig_1e
Fig 1e	The percentage of cells in clusters 1-9 grouped separately by cluster and treatment.
	cluster	treatment	percent	sem		cluster	treatment	percent	sem		p-value
	1	vehicle	98.8049	0.360225		1	AOM/DSS	97.449	0.811217		0.30969
	2	vehicle	0.0693737	0.0234051		2	AOM/DSS	0.190077	0.0531922		0.254412
	3	vehicle	0.11323	0.0233093		3	AOM/DSS	0.0804378	0.0161852		0.370962
	4	vehicle	0.0170004	0.00824175		4	AOM/DSS	1.65066	0.655026		0.000666
	5	vehicle	0.052188	0.0169877		5	AOM/DSS	0.0599122	0.0178944		1
	6	vehicle	0.022472	0.00134813		6	AOM/DSS	0.284748	0.0710577		0.000666
	7	vehicle	0.885526	0.34089		7	AOM/DSS	0.10744	0.0358539		0.002664
	8	vehicle	0.0300407	0.0139059		8	AOM/DSS	0.149807	0.0835886		0.370962
	9	vehicle	0.00879204	0.0010278		9	AOM/DSS	0.027889	0.00404027		0.048951

## Sheet: Fig_1f-g
Fig 1f-g	The spatial distribution of cells in clusters 1-9 in an AOM/DSS-treated colon sample.
	See data file in GitHub named 18CW7_3_cluster_mapping.csv
	Sample: 18CW7:3

## Sheet: Fig_2a-c
Fig 2	a-c) Violin plots showing the distribution of pairwise distances between a) Treg cells (cluster 2) and DCs (cluster 3), b) DCs and B cells (cluster 8), and c) Treg cells and neutrophils (cluster 4). Top left: vehicle-treated samples, all distances. Top right: AOM/DSS-treated samples, all distances. Bottom left: vehicle-treated samples, 0-20 μm only. Bottom right: AOM/DSS-treated samples, 0-20 μm …
	Treg cells and DCs
		n of comparisons			n of comparisons		p-value
	Vehicle, all distances	15637		AOM/DSS, all distances	325993		N/A
	Vehicle, 0-20 μm	13		AOM/DSS, 0-20 μm	143		0.0820409
	DCs and B cells
		n of comparisons			n of comparisons		p-value
	Vehicle, all distances	7640		AOM/DSS, all distances	182275		N/A
	Vehicle, 0-20 μm	15		AOM/DSS, 0-20 μm	113		0.605708
	Treg cells and neutrophils
		n of comparisons			n of comparisons		p-value
	Vehicle, all distances	1137		AOM/DSS, all distances	6016250		N/A
	Vehicle, 0-20 μm	1		AOM/DSS, 0-20 μm	2893		0.0141151

## Sheet: Fig_2d-f
Fig 2d-f	d-f) Images of close interactions between d) Treg cells (cluster 2) and DCs (cluster 3), e) DCs and B cells (cluster 8), and f) Treg cells and neutrophils (cluster 4). Scale bars show 20 μm and 10 μm.
	Sample: 17CW47.2

## Sheet: Fig_2g-i
Fig 2g-i	g-i) Violin plots showing the distribution of pairwise distances between g) Neutrophils and M2-like macrophages (cluster 7) in vehicle-treated samples, h) M2-like macrophages and B cells in vehicle-treated samples, and i) M2-like macrophages and B cells in AOM/DSS-treated samples. Left: males. Right: females.
	Neutrophils and M2-like macrophages, vehicle-treated samples
		n of comparisons			n of comparisons		p-value
	Vehicle-treated males, 0-20 μm	0		Vehicle-treated females, 0-20 μm	6		0.0468542
	M2-like macrophages and B cells, vehicle-treated samples
		n of comparisons			n of comparisons		p-value
	Vehicle-treated males, 0-20 μm	1		Vehicle-treated females, 0-20 μm	3		1
	M2-like macrophages and B cells, AOM/DSS-treated samples
		n of comparisons			n of comparisons		p-value
	AOM/DSS-treated males, 0-20 μm	3		AOM/DSS-treated females, 0-20 μm	41		0.506555

## Sheet: Fig_3a
Fig 3a	Immune cell infiltration in the colonic mucosa (% of all cells)
		Vehicle							Treated
	Treg cells	0.04	0.05	0.07	0.1	0.05	0.08		0.88	0.86	1.12	0.9	0.35	1.14	0.64	0.88	0.45	0.99
	Th cells	0.05	0.02	0.07	0.22	0.15	0.15		1.24	1.95	0.66	2.32	1.12	1.7	0.78	1.16	0.54	2.26
	Tc cells	0.09	0.12	0.21	0.16	0.1	0.07		0.5	0.47	0.77	0.66	0.35	1.05	0.34	0.38	0.39	0.67
	NK cells	0.66	0.05	0.2	0.29	0.13	0.06		0.55	0.79	0.65	1	0.81	1.1	0.65	0.43	0.27	1.35
	B cells	0.71	0.62	0.24	0.54	0.53	0.76		1.64	3.83	2.76	2.59	1.78	0.22	0.62	1.29	0.85	3.67
	DCs	0.66	0.9	1.47	0.7	1.19	1.11		2.52	2.73	1.53	6.8	2.97	5.36	0.82	1.72	1.55	4.97
	Neutrophils	0.01	0	0	0.01	0.03	0.05		1.86	0.84	2.13	1.98	1.03	0.31	0.36	0.57	0.11	3.91
	M1 macrophages	1.94	0.82	0.64	1.15	1.53	1.34		0.87	2.76	1.4	3.36	3.1	2.73	1.7	1.92	0.75	4.38
	M2 macrophages	3.15	1.28	3.11	2.19	3.64	2.52		2.01	2.22	2.52	1.42	4.37	3.27	4.44	4.41	0.69	3.59
	Samples	18CW25:4	17CW49:9	17CW49:11	17CW50:1	155 colon	167 colon		17CW49:5	17CW50:3	18CW13:9	18CW27:5	18CW27:6	17CW47:2	18CW7:3	18CW13:1	18CW17:1	18CW17:3

[truncated: 15 more sheets: Fig_3b, Fig_3c, Fig_3d, Fig_3e, Fig_3f, Fig_4a, Fig_4b, Fig_4c, Fig_4d, Fig_4e, Fig_5a, Fig_5b, Fig_5c, Fig_5d, Fig_5e]
